# Supplementary material for: LZTR1: c.1260+1del Variant as a Significant Predictor of Early-Age Breast Cancer Development: Case Report Combined with In Silico Analysis
Source: Int J Mol Sci. 2025 Jul 12;26(14):6704. doi: 10.3390/ijms26146704 (PMC12294705; doi:10.3390/ijms26146704)
Supplement: Supplementary file 1 [file ijms-26-06704-s001.zip]

Archive with 3 entries (3 files):
- supplementary S1 (LZTR1 case study).pdf
- supplementary S2 (LZTR1 case study).pdf
- supplementary S3 (LZTR1 case study).pdf
